# Supplementary material for: Structural Analysis of the Menangle Virus P Protein Reveals a Soft Boundary between Ordered and Disordered Regions
Source: Viruses. 2021 Aug 31;13(9):1737. doi: 10.3390/v13091737 (PMC8472933; doi:10.3390/v13091737)
Supplement: Supplementary file 1 [file viruses-13-01737-s001.zip]

Archive with 1 entries (1 files):
- viruses-1337589-supplementary.pdf
